# Supplementary material for: A systematic review and meta-analysis on the rate of human schistosomiasis reinfection
Source: PLoS One. 2020 Dec 3;15(12):e0243224. doi: 10.1371/journal.pone.0243224 (PMC7714137; doi:10.1371/journal.pone.0243224)
Supplement: S1 Dataset — (CSV) [file pone.0243224.s005.csv]

S1 Dataset
First Author	Year of Publication	Study Period	Country	Region	Species	Forms of Disease	Age of Participants	Study Setting	Treatment Drug	Dose	Numb of Dose	Follow up time	Follow up time groups	Population	Sample size	Case	Reinfection rate
Chandiwana SK	1991	1987 -1988	Zimbabwe	Africa	S. haematobium	urogenital	15andbelow	Community	Praziquantel	40	Single	3.5	lessthan12	102	medium	13	0.12745098
Friis H	1997	Not indicated	Zimbabwe	Africa	S. haematobium	urogenital	all	School	Praziquantel	40	Sinlge	12	12andabove	261	medium	54	0.206896552
Garba	2013	2007 -2008	Niger	Africa	S. haematobium	urogenital	15andbelow	School	Praziquantel	40	Double	6	lessthan12	369	medium	44	0.119241192
Garba	2013	2007 -2008	Niger	Africa	S. haematobium	urogenital	15andbelow	School	Praziquantel	40	Double	12	12andabove	211	medium	70	0.331753555
Gyoten J	1992	1986 - 1987	Kenya	Africa	S. haematobium	urogenital	all	Community	Praziquantel	40	Single	12	12andabove	175	medium	47	0.268571
Haumson RS	2018	2014 - 2015	Nigeria	Africa	S. haematobium	urogenital	15andbelow	Community	Praziquantel	40	Single	12	12andabove	272	medium	51	0.1875
Kabuyaya	2017	2015 -2016	South Africa	Africa	S. haematobium	urogenital	15andbelow	School	Praziquantel	40	Single	5	lessthan12	12	small	1	0.083333333
Kabuyaya	2017	2015 -2016	South Africa	Africa	S. haematobium	urogenital	15andbelow	School	Praziquantel	40	Single	7	lessthan12	25	small	2	0.08
Lemos	2019	2012 - 2013	Angola	Africa	S. haematobium	urogenital	15andbelow	Community	Praziquantel	40	Single	6	lessthan12	14	small	12	0.857142857
Mutsaka-Makuvaza	2018	2016 - 2017	Zimbabwe	Africa	S. haematobium	urogenital	15andbelow	Community	Praziquantel	40	Single	12	12andabove	42	small	13	0.30952381
Mduluza T	2001	Not indicated	Zimbabwe	Africa	S. haematobium	urogenital	15andbelow	School	Praziquantel	40	Multiple	24	12andabove	246	medium	3	0.012195122
Mutapi F	1999	1995 -1996	Zimbabwe	Africa	S. haematobium	urogenital	15andbelow	School	Praziquantel	40	Single	9	lessthan12	140	medium	29	0.207
Ofoezie	2000	Not indicated	Nigeria	Africa	S. haematobium	urogenital	15andbelow	School	Praziquantel	40	Single	3	lessthan12	87	small	8	0.091954023
Ofoezie	2000	Not indicated	Nigeria	Africa	S. haematobium	urogenital	all	School	Praziquantel	40	Single	6	lessthan12	87	small	16	0.183908046
Ofoezie	2000	Not indicated	Nigeria	Africa	S. haematobium	urogenital	all	School	Praziquantel	40	Single	12	12andabove	87	small	32	0.367816092
Senghor	2015	2011 -2012	Senegal	Africa	S. haematobium	urogenital	15andbelow	Community	Praziquantel	40	Single	6	lessthan12	222	medium	28	0.126126126
Senghor B	2016	2011 - 2012	Senegal	Africa	S. haematobium	urogenital	all	Community	Praziquantel	40	Single	7	lessthan12	592	large	40	0.067567568
Senghor B	2016	2012 - 2013	Senegal	Africa	S. haematobium	urogenital	all	Community	Praziquantel	40	Single	12	12andabove	609	large	66	0.108374384
Senghor B	2016	2012 -2013	Senegal	Africa	S. haematobium	urogenital	all	Community	Praziquantel	40	Single	36	12andabove	606	large	61	0.100660066
Webster	2012	2007 - 2010	Senegal	Africa	S. haematobium	urogenital	15andbelow	Community	Praziquantel	40	Single	6	lessthan12	92	small	34	0.37
Webster	2012	2007 - 2010	Senegal	Africa	S. haematobium	urogenital	15andbelow	Community	Praziquantel	40	Double	6	12andabove	92	small	77	0.837
Olliaro	2011	2005 - 2007	Philippines	Nonafrica	S.japonicum	intestinal	all	School	Praziquantel	40	Single	12	12andabove	100	medium	38	0.38
Olliaro	2011	2005 -2007	Philippines	Nonafrica	S.japonicum	intestinal	all	School	Praziquantel	60	Single	12	12andabove	101	medium	34	0.336633663
Belizario	2008	Not indicated	Philippines	Nonafrica	S.japonicum	intestinal	all	School	Praziquantel	60	Single	6	lessthan12	101	medium	28	0.277227723
Belizario	2008	Not indicated	Philippines	Nonafrica	S.japonicum	intestinal	all	School	Praziquantel	60	Single	12	12andabove	101	medium	49	0.485148515
Belizario	2008	Not indicated	Philippines	Nonafrica	S.japonicum	intestinal	all	School	Praziquantel	40	Single	6	lessthan12	102	medium	26	0.254901961
Belizario	2008	Not indicated	Philippines	Nonafrica	S.japonicum	intestinal	all	School	Praziquantel	40	Single	12	12andabove	102	medium	64	0.62745098
Jiz M	2009	2002 -2003	Philippines	Nonafrica	S.japonicum	intestinal	all	Community	Praziquantel	60	Single	6	lessthan12	553	large	318	0.575045208
Jiz M	2009	2002 - 2003	Philippines	Nonafrica	S.japonicum	intestinal	all	Community	Praziquantel	60	Single	12	12andabove	553	large	431	0.779385172
Li YS	2000	1996 - 1998	China	Nonafrica	S.japonicum	intestinal	all	Community	Praziquantel	40	Single	24	12andabove	54	small	16	0.296296296
Zhaosong Z	1997	1993 - 1993	China	Nonafrica	S.japonicum	intestinal	15andbelow	Community	Praziquantel	60	Single	9	lessthan12	60	small	12	0.2
Zhaosong Z	1997	1993 -1993	China	Nonafrica	S.japonicum	intestinal	all	Community	Praziquantel	60	Single	9	lessthan12	111	medium	42	0.378378378
Olliaro	2011	2005 -2007	Brazil	Nonafrica	S.mansoni	intestinal	all	Community	Praziquantel	40	Single	12	12andabove	239	medium	96	0.40167364
Olliaro	2011	2005 -2007	Brazil	Nonafrica	S.mansoni	intestinal	all	Community	Praziquantel	60	Single	12	12andabove	517	large	93	0.179883946
Olliaro	2011	2005 -2007	Tanzania	Africa	S.mansoni	intestinal	all	School	Praziquantel	40	Single	12	12andabove	219	medium	103	0.470319635
Olliaro	2011	2005 -2007	Tanzania	Africa	S.mansoni	intestinal	all	School	Praziquantel	60	Single	12	12andabove	300	medium	111	0.37
de Lima (Costa)	1993	1974 - 1987	Brazil	Nonafrica	S.mansoni	intestinal	all	Community	Oxamniquine	20	Multiple	156	12andabove	203	medium	110	0.541871921
de Moira AP	2010	Not indicated	Uganda	Africa	S.mansoni	intestinal	all	Community	Praziquantel	40	Double	12	12andabove	212	medium	106	0.5
Egesa M	2018	2011 - 2012	Uganda	Africa	S.mansoni	intestinal	all	Community	Praziquantel	40	Double	12	12andabove	186	medium	154	0.827956989
Favre	2015	2009 - 2010	Brazil	Nonafrica	S.mansoni	intestinal	15andbelow	School	Praziquantel	60	Single	12	12andabove	116	medium	31	0.267241379
Favre	2015	2009 - 2010	Brazil	Nonafrica	S.mansoni	intestinal	15andbelow	Community	Praziquantel	60	Single	12	12andabove	324	medium	64	0.197530864
Friis H	1997	Not indicated	Zimbabwe	Africa	S.mansoni	intestinal	all	School	Praziquantel	40	Sinlge	12	12andabove	261	medium	71	0.272030651
Garba	2013	2007 - 2008	Niger	Africa	S.mansoni	intestinal	15andbelow	School	Praziquantel	40	Double	6	lessthan12	96	small	56	0.583333333
Garba	2013	2007 - 2008	Niger	Africa	S.mansoni	intestinal	15andbelow	School	Praziquantel	40	Double	12	12andabove	93	small	59	0.634408602
Gazzinelli A	2017	Not indicated	Brazil	Nonafrica	S.mansoni	intestinal	15andbelow	Community	Praziquantel	60	Single	12	12andabove	581	large	140	0.240964
Munisi	2017	2015 - 2016	Tanzania	Africa	S.mansoni	intestinal	all	School	Praziquantel	40	Single	5	less than 12	112	medium	74	0.660714286
Munisi	2017	2015 - 2016	Tanzania	Africa	S.mansoni	intestinal	all	School	Praziquantel	40	Double	5	lessthan12	150	medium	102	0.68
Munisi	2017	2015 - 2016	Tanzania	Africa	S.mansoni	intestinal	all	School	Praziquantel	40	Single	8	lessthan12	121	medium	100	0.826446281
Munisi	2017	2015 - 2016	Tanzania	Africa	S.mansoni	intestinal	all	School	Praziquantel	40	Double	8	lessthan12	148	medium	114	0.77027027
Nalugwa	2015	Not indicated	Uganda	Africa	S.mansoni	intestinal	15andbelow	Community	Praziquantel	40	Single	8	lessthan12	236	medium	92	0.389830508
Nalugwa	2015	Not indicated	Uganda	Africa	S.mansoni	intestinal	15andbelow	Community	Praziquantel	40	Double	8	lessthan12	227	medium	114	0.502202643
Reis EAG	2006	Not indicated	Brazil	Nonafrica	S.mansoni	intestinal	all	School	Oxamniquine	20	Single	6	lessthan12	365	medium	57	0.156164384
Satti MZ	1996	Not indicated	Sudan	Africa	S.mansoni	intestinal	all	Community	Praziquantel	40	Double	12	12andabove	11	small	3	0.272727273
Woldegerima	2019	2017 - 2018	Ethopia	Africa	S.mansoni	intestinal	15andbelow	School	Praziquantel	40	Double	6	lessthan12	72	small	10	0.138888889
